# Supplementary material for: Development and validation of a next-generation sequencing-based method for calculating the breast cancer polygenic risk score PRS313
Source: Breast. 2025 Sep 16;84:104580. doi: 10.1016/j.breast.2025.104580 (PMC12481083; doi:10.1016/j.breast.2025.104580)
Supplement: Multimedia component 1 [file mmc1.xlsx]

## Sheet: Supplementary Table
Supplementary table: list of the genomic variants in each of the PRS used or discussed in the study
BCAC PRS313		Oncoarray	NGS PRS						BRIDGES	PERSPECTIVE
SNP	Beta	Data	NGS Original	Concordance with OncoArray	NGS Optimized	D'	R2	Concordance with OncoArray	SNP	SNP		g	Genotyped genomic variant
1_100880328_A_T	0.0373	g	=	99.35	=			99.35	=	=		i	Imputed genomic variant
1_10566215_A_G	-0.0586	g	=	99.35	=			99.35	=	=		=	Sequenced genomic variant identical to BCAC PRS313
1_110198129_CAAA_C	0.0458	i	= #	9.74	N 1_110183021_G_T	1.0	0.7195	87.66	=	=		*	Sequencing Depth < 30X
1_114445880_G_A	0.0621	i	=	99.35	=			99.35	1_114448389_C_T	=		N	Sequenced alternative SNP in negative disequilibrium
1_118141492_A_C	0.0452	i	=	100.00	=			100.00	=	=		#	Concordance of Array vs NGS genotypes < 50 %
1_120257110_T_C	0.0385	i	=	100.00	=			100.00	=	=		SNP	Sequenced alternative SNP
1_121280613_A_G	0.0881	g	=	99.35	=			99.35	=	=		SNP	Sequenced genomic variant identical to BCAC PRS313 but renamed to match real NGS calling
1_121287994_A_G	-0.0673	i	= *	75.32	= *			75.32	1_121238279_A_G	/		/	Sequenced genomic variant excluded from the design
1_145604302_C_CT	-0.0399	i	= * #	47.40	1_145605318_C_T	0.9634	0.8468	99.35	=	=
1_149906413_T_C	0.0548	g	=	100.00	=			100.00	=	=
1_155556971_G_A	0.0499	i	=	100.00	=			100.00	=	=
1_168171052_CA_C	-0.068	i	=	100.00	=			100.00	=	/
1_172328767_T_TA	-0.0435	i	=	51.30	1_172327399_T_C	0.9268	0.8436	95.45	=	=
1_18807339_T_C	-0.0564	i	=	99.35	=			99.35	=	=
1_201437832_C_T	0.0917	g	=	100.00	=			100.00	=	=
1_202184600_C_T	-0.0065	g	=	100.00	=			100.00	=	=
1_203770448_T_A	0.0498	i	=	99.35	=			99.35	=	=
1_204502514_T_TTCTGAAACAGGG	-0.0321	i	=	99.35	1_204497913_G_C	0.9867	0.6989	95.45	=	=
1_208076291_G_A	-0.0366	i	=	99.35	=			99.35	=	=
1_217053815_T_G	0.0417	i	=	85.71	=			85.71	=	=
1_217220574_G_A	-0.044	i	=	100.00	=			100.00	=	=
1_220671050_C_T	0.0418	i	=	95.45	=			95.45	=	=
1_242034263_A_G	0.1428	g	=	100.00	=			100.00	=	=
1_41380440_C_T	0.0426	i	=	97.40	=			97.40	=	=
1_41389220_T_C	0.155	i	=	99.35	=			99.35	=	=
1_46670206_TC_T	0.0447	i	=	99.35	=			99.35	=	=
1_51467096_CT_C	0.0374	i	=	50.00	1_51462439_G_A	0.974	0.8175	98.05	=	=
1_7917076_G_A	-0.0409	i	= * #	33.12	1_7921207_T_A	0.9803	0.7096	89.61	=	=
1_88156923_G_A	0.0494	g	=	100.00	=			100.00	=	=
1_88428199_C_A	-0.0387	g	=	99.35	=			99.35	=	=
10_114777670_C_T	0.0472	g	=	100.00	=			100.00	=	=
10_115128491_T_C	-0.0592	g	=	100.00	=			100.00	=	=
10_123095209_G_A	-0.0538	i	=	100.00	=			100.00	=	=
10_123340107_A_G	0.1508	i	=	100.00	=			100.00	=	=
10_123340431_GC_G	-0.2408	i	=	99.35	=			99.35	=	=
10_123349324_A_T	-0.2609	i	=	99.35	=			99.35	=	=
10_13892298_G_A	0.0371	g	=	100.00	=			100.00	=	=
10_22032942_A_G	-0.058	g	=	100.00	=			100.00	=	=
10_22477776_ACC_A	0.1687	i	=	100.00	=			100.00	=	=
10_22861490_A_C	0.0875	i	=	100.00	=			100.00	=	=
10_38523626_C_A	0.0404	i	= #	31.17	10_38525043_G_T	0.9907	0.8272	93.51	=	=
10_5794652_A_G	0.047	g	=	100.00	=			100.00	=	=
10_64299890_A_G	-0.1345	i	=	96.75	=			96.75	=	=
10_64819996_G_T	0.0472	g	=	100.00	=			100.00	=	=
10_71335574_C_T	-0.0404	i	=	57.14	=			57.14	=	=
10_80851257_G_T	-0.0805	g	=	100.00	=			100.00	=	=
10_80886726_A_G	0.0762	g	=	100.00	=			100.00	=	=
10_95292187_CAA_C	-0.0512	i	= * #	5.19	10_95293063_C_T	1.0	0.6805	94.81	=	=
11_103614438_T_G	0.0147	i	=	98.70	=			98.70	/	=
11_108267402_C_CA	-0.0022	i	=	95.45	=			95.45	11_108288808_G_T	11_108311655_T_C
11_111696440_T_C	-0.0396	i	=	100.00	=			100.00	=	/
11_116727936_A_T	-0.0423	i	=	100.00	=			100.00	=	=
11_122966626_A_G	-0.0383	i	=	100.00	=			100.00	=	=
11_129243417_T_G	-0.0543	i	=	100.00	=			100.00	=	11_129247916_A_T
11_129461016_A_G	0.0453	g	=	100.00	=			100.00	=	=
11_18664241_T_G	0.0461	i	=	92.21	=			92.21	=	=
11_1895708_C_A	-0.0762	g	=	100.00	=			100.00	=	=
11_42844441_C_T	-0.0336	g	=	100.00	=			100.00	=	=
11_433617_T_C	-0.0437	i	=	96.75	=			96.75	=	=
11_44368892_G_A	0.0374	i	=	99.35	=			99.35	=	=
11_46318032_C_G	-0.0748	i	=	98.05	=			98.05	=	=
11_65553492_C_A	0.0425	i	=	99.35	=			99.35	=	=
11_65572431_G_A	-0.0347	i	= * #	25.97	11_65571855_A_G	1.0	0.9881	100.00	11_65571855_A_G	11_65571855_A_G
11_69328130_A_T	-0.0423	i	=	98.70	=			98.70	=	=
11_69330983_G_A	0.1022	i	=	100.00	=			100.00	=	=
11_69331418_C_T	0.1782	i	=	98.70	=			98.70	=	=
11_803017_A_G	0.0457	i	=	100.00	=			100.00	=	=
12_103097887_C_T	0.0546	i	=	100.00	=			100.00	=	=
12_111600134_G_T	-0.0442	g	=	100.00	=			100.00	=	=
12_115108136_T_C	0.0465	g	=	100.00	=			100.00	=	=
12_115796577_A_G	-0.0428	i	=	99.35	=			99.35	=	=
12_115835836_T_C	-0.0813	g	=	100.00	=			100.00	=	=
12_120832146_C_T	0.0516	g	=	100.00	=			100.00	=	=
12_14413931_G_C	0.0484	g	=	100.00	=			100.00	=	=
12_28149568_C_T	-0.062	g	=	100.00	=			100.00	=	=
12_28174817_C_T	-0.0856	g	=	100.00	=			100.00	=	=
12_28347382_C_T	-0.0521	i	=	98.05	=			98.05	=	=
12_29140260_G_A	0.0647	i	=	100.00	=			100.00	=	=
12_293626_A_G	0.0401	i	=	99.35	=			99.35	/	=
12_57146069_T_G	-0.0579	g	=	100.00	=			100.00	=	/
12_70798355_A_T	0.0469	i	=	100.00	=			100.00	=	=
12_83064195_G_GA	0.0671	i	=	100.00	=			100.00	=	=
12_85004551_C_T	0.0348	i	=	98.70	=			98.70	=	12_85002628_C_T
12_96027759_A_G	-0.0867	g	=	98.05	=			98.05	=	=
13_32839990_G_A	0.0424	g	=	100.00	=			100.00	=	=
13_32972626_A_T	0.2687	g	=	99.35	=			99.35	=	=
13_43501356_A_G	0.0517	i	=	97.40	=			97.40	=	=
13_73806982_T_C	0.0345	g	=	100.00	=			100.00	=	=
13_73960952_A_G	0.0399	g	=	100.00	=			100.00	=	=
14_105213978_T_G	0.0399	i	=	98.70	=			98.70	=	=
14_37128564_C_A	-0.0733	g	=	99.35	=			99.35	=	=
14_37228504_C_T	0.039	i	=	100.00	=			100.00	=	=
14_68660428_T_C	-0.0474	g	=	100.00	=			100.00	=	=
14_68979835_T_C	-0.0911	g	=	100.00	=			100.00	=	=
14_91751788_TC_T	0.038	i	=	99.35	=			99.35	=	/
14_91841069_A_G	0.0513	g	=	100.00	=			100.00	=	=
14_93070286_C_T	-0.0577	g	=	100.00	=			100.00	=	=
15_100905819_A_C	-0.0608	i	= *	83.77	= *			83.77	=	=
15_46680811_C_A	-0.1973	i	=	100.00	=			100.00	15_46678227_C_T	=
15_50694306_A_G	-0.0417	i	=	95.45	=			95.45	=	=
15_66630569_G_A	-0.0369	i	=	88.31	=			88.31	=	=
15_67457698_A_G	0.0782	g	=	100.00	=			100.00	=	=
15_75750383_T_C	-0.0413	i	=	93.51	=			93.51	15_75750969_G_A	=
15_91512267_G_T	-0.0589	g	=	100.00	=			100.00	=	=
16_10706580_G_A	-0.074	i	=	98.05	=			98.05	=	=
16_23007047_G_T	0.1218	i	=	99.35	=			99.35	=	=
16_4008542_CAAAAA_C	-0.0329	i	= #	33.12	16_4010053_A_G	0.9927	0.7037	90.91	=	=
16_4106788_C_A	-0.03	i	=	96.75	=			96.75	=	=
16_52538825_C_A	0.1147	i	=	100.00	=			100.00	=	=
16_52599188_C_T	0.107	g	=	100.00	=			100.00	=	=
16_53809123_C_T	-0.0704	g	=	100.00	=			100.00	=	=
16_53861139_C_T	-0.0338	g	=	100.00	=			100.00	=	=
16_53861592_G_A	-0.0337	i	=	100.00	=			100.00	=	=
16_54682064_G_A	0.0477	g	=	100.00	=			100.00	=	=
16_6963972_C_G	0.0354	i	=	97.40	=			97.40	=	=
16_80648296_A_G	0.0839	i	=	100.00	=			100.00	=	=
16_85145977_T_C	-0.0211	i	=	95.45	=			95.45	=	=
16_87086492_T_C	-0.0469	i	=	100.00	=			100.00	=	=
17_29168077_G_T	-0.0568	i	=	53.90	17_29168076_AGAG_A			100.00	=	=
17_39251123_T_C	0.0799	i	=	94.81	=			94.81	=	/
17_40127060_T_C	0.0174	g	=	100.00	=			100.00	=	=
17_40485239_G_T	-0.0571	i	=	94.81	=			94.81	=	=
17_40744470_G_A	0.2017	i	=	100.00	=			100.00	=	=
17_43212339_C_CT	0.0438	i	=	65.58	=			65.58	=	17_43204591_A_T
17_44283858_G_A	-0.054	i	=	83.77	=			83.77	=	=
17_53209774_A_C	-0.0793	i	=	100.00	=			100.00	17_53205917_A_G	=
17_77781725_A_G	-0.0401	g	=	100.00	=			100.00	=	=
18_11696613_C_T	-0.0381	g	=	98.70	=			98.70	=	=
18_20634253_C_T	-0.0415	i	=	98.70	=			98.70	=	=
18_24125857_T_C	0.0346	g	=	100.00	=			100.00	=	=
18_24337424_C_G	0.0455	g	=	100.00	=			100.00	=	=
18_24518050_AT_A	-0.0599	i	=	98.70	=			98.70	=	=
18_25407513_C_G	0.0399	i	=	98.05	=			98.05	=	=
18_29981526_G_A	-0.1058	i	=	100.00	=			100.00	=	=
18_42411803_G_C	-0.0877	i	=	100.00	=			100.00	=	=
18_42888797_T_C	-0.0542	g	=	99.35	=			99.35	=	=
19_13249921_G_T	0.0956	i	=	100.00	=			100.00	=	=
19_17393925_C_A	0.0378	g	=	100.00	=			100.00	=	=
19_18569492_C_T	-0.0719	i	=	100.00	=			100.00	=	=
19_19517054_C_CGGGCG	0.0437	i	=	99.35	=			99.35	=	=
19_44283031_T_C	0.0619	g	=	100.00	=			100.00	=	=
19_46166073_T_C	-0.036	i	= * #	16.88	19_46163947_A_AACATGGAG	0.994	0.5697	72.08	=	/
19_55816678_C_T	-0.0359	i	=	97.40	=			97.40	=	=
2_10138983_T_C	0.0603	i	=	81.17	=			81.17	/	/
2_121058254_A_G	-0.0334	i	=	98.05	=			98.05	=	=
2_121089731_T_C	-0.0427	i	=	94.16	=			94.16	=	=
2_121159205_G_A	-0.044	g	=	99.35	=			99.35	=	=
2_121246568_T_C	0.0992	g	=	100.00	=			100.00	=	=
2_172974566_C_G	-0.0473	g	=	99.35	=			99.35	=	=
2_174212910_A_G	0.0593	g	=	100.00	=			100.00	=	=
2_192381934_C_T	0.0316	g	=	100.00	=			100.00	=	=
2_19315675_T_A	-0.0331	g	=	100.00	=			100.00	=	=
2_202204741_T_C	-0.0492	g	=	100.00	=			100.00	=	=
2_217920769_G_T	-0.1318	g	=	100.00	=			100.00	=	=
2_217955896_GA_G	-0.2016	i	=	96.75	=			96.75	=	=
2_218292158_C_G	-0.0757	i	=	98.70	=			98.70	=	=
2_218714845_G_A	-0.0431	g	=	100.00	=			100.00	=	=
2_241388857_C_A	-0.1232	g	=	100.00	=			100.00	=	=
2_25129473_A_G	-0.0427	i	=	100.00	=			100.00	=	=
2_29179452_G_C	-0.0066	g	=	100.00	=			100.00	=	=
2_29615233_T_C	-0.0427	i	=	99.35	=			99.35	=	=
2_39699510_C_CT	-0.0402	i	=	60.39	2_39694812_C_T	0.7998	0.5672	73.38	=	=
2_70172587_G_A	-0.0412	i	=	98.70	=			98.70	=	=
2_88358825_G_C	0.0473	i	=	96.10	=			96.10	=	=
20_11379842_T_C	0.0844	i	=	98.70	=			98.70	=	=
20_41613706_C_G	0.0315	i	=	98.05	=			98.05	=	=
20_52296849_G_A	0.044	i	=	90.26	=			90.26	=	=
20_5948227_G_A	0.076	g	=	100.00	=			100.00	=	=
21_16364756_T_G	0.0646	g	=	100.00	=			100.00	=	=
21_16566350_A_G	0.0595	g	=	100.00	=			100.00	=	=
21_16574455_C_A	-0.0707	i	=	99.35	=			99.35	=	21_16573983_A_AC
21_47762932_G_A	0.0946	i	=	100.00	=			100.00	=	=
22_19766137_C_T	-0.0367	i	= * #	33.77	22_19767051_G_T	0.9953	0.7904	85.06	=	=
22_29121087_A_G	0.1839	i	=	100.00	=			100.00	=	=
22_29135543_G_A	0.0654	i	= *	86.36	22_29134719_G_A	1.0	1.0	99.35	=	=
22_29203724_C_T	0.1405	i	=	100.00	=			100.00	=	=
22_29551872_A_G	-0.1716	i	=	98.70	=			98.70	22_29613520_A_C	=
22_38583315_AAAAG_AAAAGAAAG	-0.0471	i	=	50.65	22_38583315_A_AAAAG			94.16	=	=
22_39343916_T_A	0.0407	g	=	100.00	=			100.00	=	=
22_40904707_CT_C	0.1148	i	=	100.00	=			100.00	=	=
22_43433100_C_T	-0.06	i	=	99.35	=			99.35	=	/
22_45319953_G_A	-0.0134	i	=	98.70	=			98.70	22_45320209_G_A	=
22_46283297_G_A	0.0736	i	=	96.10	=			96.10	=	=
3_141112859_CTT_C	0.0551	i	=	96.10	=			96.10	=	/
3_172285237_G_A	0.0422	i	= *	67.53	3_172281430_T_C	1.0	0.9932	99.35	=	=
3_189774456_C_T	-0.0478	i	=	100.00	=			100.00	=	=
3_27353716_C_A	0.0748	g	=	100.00	=			100.00	=	=
3_27388664_C_G	0.0502	i	=	100.00	=			100.00	=	=
3_29294845_C_T	-0.1281	i	=	98.70	=			98.70	=	=
3_30684907_C_T	0.0592	g	=	100.00	=			100.00	=	=
3_46888198_T_C	-0.0806	i	=	100.00	=			100.00	=	=
3_4742251_A_G	0.0616	g	=	100.00	=			100.00	=	=
3_49709912_C_CT	-0.0367	i	=	57.79	3_49714225_T_C	0.9762	0.8895	96.10	=	=
3_55970777_A_AT	-0.1195	i	=	99.35	=			99.35	=	=
3_59373745_C_T	-0.0394	i	=	99.35	=			99.35	=	=
3_63887449_T_TTG	0.0648	i	=	100.00	=			100.00	=	=
3_71620370_T_G	-0.0374	i	=	98.70	=			98.70	=	=
3_87037543_A_G	-0.0723	i	=	94.81	=			94.81	=	=
3_99403877_G_A	-0.0376	i	=	99.35	=			99.35	=	=
4_106069013_G_T	0.0471	g	=	100.00	=			100.00	=	=
4_126752992_A_AAT	-0.0377	i	=	81.82	=			81.82	/	=
4_143467195_C_T	-0.0569	i	=	100.00	=			100.00	=	=
4_151218296_CATATTT_C	0.0388	i	=	99.35	=			99.35	=	=
4_175842495_G_A	-0.0898	g	=	100.00	=			100.00	=	=
4_175847436_C_A	0.0348	g	=	100.00	=			100.00	=	=
4_187503758_A_T	0.0357	i	= * #	27.92	4_187500930_T_C	0.9387	0.8635	95.45	=	=
4_38784633_G_T	0.0489	i	=	99.35	=			99.35	=	=
4_84370124_TAA_TA	-0.0464	i	= #	31.17	4_84370124_TA_T			66.88	=	=
4_89240476_G_A	0.0352	i	=	98.70	=			98.70	=	=
4_92594859_TTCTTTC_T	-0.0407	i	=	93.51	=			93.51	4_92596232_G_A	=
5_104300273_G_T	-0.0487	i	=	97.40	=			97.40	=	=
5_122478676_C_A	-0.0386	i	=	100.00	=			100.00	=	=
5_122705244_C_T	0.0944	i	=	100.00	=			100.00	=	=
5_1279790_C_T	0.0617	g	=	97.40	=			97.40	=	=
5_1296255_A_AG	-0.0549	i	=	100.00	=			100.00	=	=
5_131640536_A_G	0.0392	i	=	99.35	=			99.35	=	=
5_132407058_C_T	-0.0388	i	=	98.70	=			98.70	5_132405885_A_T	=
5_1353077_T_C	0.1552	g	=	100.00	=			100.00	=	=
5_158244083_C_T	-0.0677	g	=	100.00	=			100.00	=	=
5_16231194_G_C	-0.0426	g	=	100.00	=			100.00	=	=
5_169591460_T_C	0.0412	i	=	97.40	=			97.40	=	=
5_173358154_G_A	0.0365	i	=	99.35	=			99.35	=	=
5_176134882_T_C	0.0363	i	=	100.00	=			100.00	=	=
5_2777029_G_A	0.0391	i	=	98.70	=			98.70	=	=
5_32579616_TCA_T	0.0363	i	=	100.00	=			100.00	=	=
5_345109_T_C	0.084	i	=	100.00	=			100.00	=	5_304039_G_A
5_44508264_G_GT	-0.1177	i	=	74.03	=			74.03	=	=
5_44619502_A_G	-0.1101	i	= *	61.69	5_44606969_C_A	1.0	0.9849	98.05	=	=
5_44649944_C_T	0.0492	g	=	100.00	=			100.00	=	=
5_44706498_A_G	0.0497	g	=	100.00	=			100.00	=	=
5_44853593_G_C	-0.0336	g	=	100.00	=			100.00	=	=
5_52679539_C_CA	0.0571	i	=	72.08	=			72.08	=	5_52685831_G_A
5_55662540_C_CT	-0.0458	i	= #	48.05	5_55662214_C_A	0.9663	0.8996	98.70	=	=
5_55965167_C_T	0.0394	g	=	100.00	=			100.00	=	=
5_56023083_T_G	0.1366	g	=	100.00	=			100.00	=	=
5_56042972_C_T	0.0865	i	=	100.00	=			100.00	=	=
5_56045081_T_C	-0.0564	g	=	100.00	=			100.00	=	=
5_58241712_C_T	-0.0434	i	= #	17.53	5_58241707_TAAATC_T			84.42	/	/
5_71965007_G_A	-0.041	i	= *	62.34	5_71963240_C_A	1.0	0.7876	94.16	/	/
5_73234583_T_C	-0.0363	i	=	96.75	=			96.75	=	=
5_77155397_GT_G	-0.0408	i	=	96.75	=			96.75	=	=
5_79180995_G_GA	0.0328	i	=	99.35	=			99.35	=	=
5_81512947_TA_T	-0.0598	i	=	100.00	=			100.00	=	=
5_90789470_G_A	-0.0564	g	=	100.00	=			100.00	=	=
6_130341728_C_CT	0.0472	i	=	97.40	=			97.40	=	=
6_13713366_G_C	-0.0553	i	=	100.00	=			100.00	=	=
6_149595505_T_C	-0.0476	i	=	100.00	=			100.00	=	=
6_151949806_A_C	0.0703	g	=	100.00	=			100.00	=	=
6_151955914_A_G	0.1449	i	=	98.70	=			98.70	=	=
6_152022664_CAAAAAAA_C	0.0137	i	= #	44.16	= #			44.16	=	=
6_152023191_G_A	0.0626	g	=	100.00	=			100.00	=	=
6_152055978_A_T	0.074	i	=	100.00	=			100.00	=	=
6_152432902_C_T	0.0649	g	=	97.40	=			97.40	=	=
6_16399557_C_T	-0.0373	g	=	98.70	=			98.70	=	=
6_169006947_C_G	-0.0308	i	=	93.51	=			93.51	=	=
6_170332621_T_C	0.0373	i	=	99.35	=			99.35	=	/
6_18783140_G_A	0.0326	i	=	98.70	=			98.70	=	=
6_20537845_CA_C	-0.0391	i	= #	36.36	6_20536992_G_A	0.9937	0.4747	75.32	=	/
6_21923810_T_C	-0.0321	i	=	98.70	=			98.70	=	=
6_27425644_G_C	-0.0737	i	=	100.00	=			100.00	=	=
6_43227141_G_A	-0.064	i	=	100.00	=			100.00	=	=
6_82263549_AAT_A	0.0477	i	= #	49.35	= #			49.35	/	/
6_85912194_CAA_C	0.0762	i	=	96.10	=			96.10	=	=
6_87803819_T_C	0.0383	i	= #	49.35	6_87803954_G_A	1.0	0.9763	99.35	=	=
7_101552440_G_A	-0.0568	i	= *	74.03	7_101554599_G_A	1.0	0.99	98.05	=	=
7_102481842_T_C	0.0418	i	=	98.05	=			98.05	=	=
7_130656911_C_T	-0.0476	i	=	100.00	=			100.00	=	=
7_130674481_G_A	0.0416	g	=	100.00	=			100.00	=	=
7_139943702_CT_C	0.0582	i	=	56.49	7_139943267_C_T	0.9901	0.6444	77.27	=	=
7_144048902_G_T	-0.0563	i	=	89.61	=			89.61	=	=
7_21940960_A_G	-0.0467	i	=	98.05	=			98.05	=	=
7_25569548_C_T	-0.0486	i	=	98.05	=			98.05	=	=
7_28869017_G_A	-0.0572	i	=	99.35	=			99.35	=	=
7_55192256_A_C	-0.0349	g	=	100.00	=			100.00	=	=
7_91459189_A_ATT	0.0452	i	=	85.71	=			85.71	=	=
7_94113799_T_C	0.0449	i	=	100.00	=			100.00	=	/
7_98005235_G_A	-0.0467	g	=	100.00	=			100.00	=	=
7_99948655_T_G	0.042	i	= *	64.29	7_99947657_C_G	1.0	0.8551	97.40	=	/
8_102483100_T_C	0.0593	i	=	96.10	=			96.10	=	=
8_106358620_A_T	-0.0745	i	=	100.00	=			100.00	=	=
8_117209548_A_G	-0.0417	g	=	100.00	=			100.00	=	=
8_120862186_A_G	0.0527	i	=	97.40	=			97.40	=	=
8_124563705_T_C	0.0477	i	=	99.35	=			99.35	=	=
8_124571581_G_A	0.034	i	=	98.70	=			98.70	=	=
8_124739913_T_G	0.0466	i	=	96.75	=			96.75	=	=
8_128213561_C_CA	-0.043	i	=	79.22	=			79.22	=	=
8_128370949_C_G	0.0642	i	=	99.35	=			99.35	=	=
8_128372172_A_G	0.0597	i	=	100.00	=			100.00	=	=
8_129199566_G_A	0.0615	g	=	100.00	=			100.00	=	=
8_143669254_A_G	-0.0346	i	=	92.21	=			92.21	=	=
8_170692_T_C	0.0477	i	=	92.21	=			92.21	=	=
8_17787610_CT_C	-0.0377	i	= #	45.45	8_17791218_C_G	0.91	0.7658	92.86	=	=
8_23447496_A_G	-0.0389	g	=	100.00	=			100.00	=	=
8_23663653_C_A	0.0335	i	=	100.00	=			100.00	=	/
8_29509616_A_C	-0.0601	g	=	100.00	=			100.00	=	=
8_36858483_A_G	-0.076	g	=	100.00	=			100.00	=	=
8_76230943_A_G	0.0755	i	=	100.00	=			100.00	=	=
8_76333056_C_T	0.1129	g	=	100.00	=			100.00	=	=
8_76378165_G_T	-0.0391	g	=	100.00	=			100.00	=	=
9_110303808_TAA_T	0.0797	i	=	99.35	=			99.35	=	=
9_110837073_A_G	0.1158	g	=	100.00	=			100.00	=	=
9_110837176_C_T	0.0653	g	=	98.05	=			98.05	=	=
9_110849525_G_T	0.0153	g	=	100.00	=			100.00	=	=
9_110885479_C_T	0.0877	g	=	100.00	=			100.00	=	=
9_119313486_A_G	-0.0462	i	=	97.40	=			97.40	=	=
9_129424719_A_G	-0.0382	i	=	91.56	=			91.56	=	=
9_136146597_C_T	0.04	i	=	100.00	=			100.00	=	=
9_21964882_CAAAA_C	0.055	i	=	71.43	N 9_21954953_A_G	0.9494	0.705	85.71	=	=
9_22041998_C_G	0.0289	g	=	100.00	=			100.00	=	=
9_36928288_T_C	0.0249	i	=	99.35	=			99.35	=	=
9_6880263_A_G	0.0348	g	=	100.00	=			100.00	=	=
9_87782211_T_C	0.0361	g	=	100.00	=			100.00	=	=
9_98362587_T_C	0.0576	i	=	99.35	=			99.35	=	=
